# Supplementary material for: Koala Genome Survey: An Open Data Resource to Improve Conservation Planning
Source: Genes (Basel). 2023 Feb 22;14(3):546. doi: 10.3390/genes14030546 (PMC10048327; doi:10.3390/genes14030546)
Supplement: Supplementary file 1 [file genes-14-00546-s001.zip]

Archive with 1 entries (1 files):
- genes-2197796-supplementary.pdf
